# Supplementary material for: Pyrroloquinoline Quinone Reprograms the Single‐Cell Landscape of Immune Aging in Hematopoietic Immune System
Source: Aging Cell. 2025 Apr 7;24(7):e70050. doi: 10.1111/acel.70050 (PMC12266787; doi:10.1111/acel.70050)
Supplement: Supplementary file 2 — Appendix S2. [file ACEL-24-e70050-s001.xlsx]

## Sheet: S1
Supplementary Table S1. A list of mouse primer sequences for RT-qPCR.
Target name	Forward (5'-3')	Reverse (5'-3')
Actb	GGCTGTATTCCCCTCCATCG	CCAGTTGGTAACAATGCCATGT
Cdkn1a (p21)	CCTGGTGATGTCCGACCTG	CCATGAGCGCATCGCAATC
Cdkn2a (p16)	CGCAGGTTCTTGGTCACTGT	TGTTCACGAAAGCCAGAGCG
Cdkn2d (p19)	CTGAACCGCTTTGGCAAGAC	GCCCTCTCTTATCGCCAGAT
Serpine1	TGACGTCGTGGAACTGC	GAAAGACTTGTGAAGTCGGC
Ccl4	TTCCTGCTGTTTCTCTTACACCT	CTGTCTGCCTCTTTTGGTCAG
Il1a	CGAAGACTACAGTTCTGCCATT	GACGTTTCAGAGGTTCTCAGAG
Il1b	GCAACTGTTCCTGAACTCAACT	ATCTTTTGGGGTCCGTCAACT
Il6	TAGTCCTTCCTACCCCAATTTCC	TTGGTCCTTAGCCACTCCTTC
Tnf	CCCTCACACTCAGATCATCTTCT	GCTACGACGTGGGCTACAG

## Sheet: S2
Supplementary Table S2. The genes related to oxidative stress response.
Cat
Cybb
Cyp1a1
Fos
Gclc
Gpx1
Gpx3
Gsr
Gstt2
Hmox1
Junb
Maoa
Mapk10
Mapk14
Mgst1
Mt1X
Nfe2l2
Nfix
Nfkb1
Nox1
Nox3
Nox4
Nox5
Nqo1
Sod1
Sod2
Sod3
Sp1
Txn2
Txnrd1
Txnrd2
Ugt1a6
Xdh

## Sheet: S3
Supplementary Table S3. The genes related to inflammatory response.
Abcf1
Ackr1
Ackr2
Acvr1
Adam8
Adgre5
Adgre5
Adora1
Adora2a
Adora3
Adra2a
Afap1l2
Ager
Agtr2
Ahcy
Ahsg
Aif1
Aim2
Aimp1
Ak7
Akt1
Alox15
Anxa1
Aoah
Aoc3
Aox1
Apcs
Apoa2
Apoc3
Apol8
Apol7a
Ass1
Atrn
Axl
Plat
B4galt1
Bcl6
Bdkrb1
Bdkrb2
Bdnf
Blnk
Bmp2
Bmp6
Bmpr1b
C3
C3ar1
Hc
C5ar1
C5ar2
Calca
Camk1d
Camk4
Casp3
Ccl11
Ccl20
None
Ccl17
Ccl11
Ccl19
Ccl2
Ccl20
Ccl21a
Ccl22
Ccl9
Ccl24
Ccl25
Ccl26
Ccl3
Ccl5
Ccl7
Ccl8
Ccr1
Ccr2
Ccr3
Ccr4
Ccr5
Ccr7
Ccrl2
Cd14
Cd163
Cd180
Cd40
Cd40lg
Cdo1
Cebpa
Cebpb
Cela1
Chi3l1
Chst1
Chst2
Chst4
Chuk
Clec7a
Cnr2
Crh
Crhbp
Crp
Csf1
Csf1r
Cxcl1
Cxcl10
Cxcl11
Cxcl13
Cxcl2
Cxcl3
Cxcl5
Cxcl5
Cxcl5
Cxcl9
Cxcr1
Cxcr2
Cxcr3
Cxcr4
Cxcr6
Cyba
Cybb
Cyp4f18
Cysltr1
Dab2ip
Defb1
Ecm1
Elane
Elf3
Ephx2
F11r
F12
F2
F2r
F2rl1
F8
Ffar3
Fn1
Fos
Fpr2
Gal
Gata3
Ggt5
Gja1
Gper1
Gpr68
Hck
Hdac4
Hdac5
Hdac9
H2bc1
Hmgb1
Hnrnpa0
Hp
Hrh1
Hrh4
Hyal1
Hyal3
Icam1
Ifi204
Ifna2
Igfbp4
Ikbkb
Ikbkg
Il10
Il10rb
Il13
Il15
Il17a
Il17b
Il17c
Il17d
Il17f
Il17re
Il18
Il18rap
Il19
Il1a
Il1b
Il1rap
Il1rl2
Il1rn
Il20
Il20rb
Il22
Il23a
Il23r
Il24
Il25
None
Il27
Il2ra
Il34
Il36a
Il36b
Il36g
Il1b
Il5
Il5ra
Il6
Il6ra
Il9
Ins2
Irak2
Acod1
Irgm1
Itch
Itgal
Itgb2
Itgb6
Itih4
Jak3
Kcnj10
Kdm6b
Kit
Kl
Klrg1
Kng1
Krt16
Lat
Lbp
Lias
Lipa
Lta4h
Ltb4r1
Lxn
Ly86
Ly96
Lyn
Lyz1
Map2k3
Mapkapk2
Mbl2
Mecom
Mefv
Mep1b
Mgll
Mif
Mmp25
Mrgprx1
Ms4a2
Myd88
Naip1
Ncf1
Ncr3-ps
Ndst1
Nfam1
Nfatc3
Nfatc4
Nfe2l1
Nfkb1
Nfkb2
Nfkbid
Nfkbiz
Nfrkb
Nfx1
Ngf
Nlrc4
Nlrp3
Nlrp4e
Nmi
Nod1
Nos2
Notch1
Notch2
Nox1
Nox4
Npff
Nrros
Ntrk2
Nupr1
Ogg1
Olr1
Oprm1
Orm1
Orm2
P2rx7
Park7
Parp4
Pdpn
Pf4
Pf4
Pik3cd
Pik3cg
Pla2g2d
Pla2g2e
Pla2g4c
Plaa
Plgrkt
Plp1
Plscr1
Pnma1
Ppbp
Prcp
Prdx5
Prkcq
Prkcz
Prkd1
Prok2
Pstpip1
Ptafr
Ptgdr
Ptger3
Ptges
Ptgs1
Ptgs2
Ptx3
Pxk
Pycard
Rac1
Rarres2
Rasgrp1
Rbpj
Reg3a
Reg3g
Rel
Rela
Relb
Ripk2
Rps6ka4
Rps6ka5
S100a9
S100a8
S100a9
S1pr3
Saa1
Saa2
Saa4
Scg2
Scn9a
Scube1
Sdc1
Sele
Selp
Sema7a
Serpina1a
Serpina3n
Serpinf2
Sgms1
Sigirr
Siglec1
Slc11a1
Smad1
Sphk1
Spp1
Stab1
Stat3
Stat5b
Syk
Tac1
Tacr1
Tbk1
Tbxa2r
Tgfb1
Thbs1
Themis2
Ticam1
Tirap
Tlr1
Tlr6
Tlr2
Tlr3
Tlr5
Tlr6
Tlr7
Tlr8
Tlr9
Tnf
Tnfaip3
Tnfaip6
Tnfrsf1a
Tnfrsf1b
Tnfrsf4
Tnfsf4
Tnip1
Tnip2
Tnip3
Tollip
Trp73
Tpst1
Tril
Tsc2
Tspan2
Tusc2
Ucn
Ugt1a1
Vcam1
Vnn1
Xcr1
Zfp580

## Sheet: S4
Supplementary Table S4. The genes related to cell division.
Aatf
Actr2
Actr3
Actr8
Anapc1
Anapc10
Anapc11
Anapc13
Anapc15
Anapc16
Anapc2
Anapc4
Anapc5
Anapc7
Ankle2
Anxa11
Arf6
Arhgef2
Arl8a
Arl8b
Arpp19
Aspm
Asun
Aurka
Bcar1
Birc5
Birc6
Bod1
Bod1L2
Bora
Brsk2
Bub1
Bub1b
Bub3
C9orf114
Cables1
Cables2
Casc5
Ccdc124
Ccna1
Ccna2
Ccnb1
Ccnb2
Ccnb3
Ccnd1
Ccnd2
Ccnd3
Ccne1
Ccne2
Ccnf
Ccng1
Ccng2
Ccnk
Ccno
Ccnt1
Ccnt2
Ccny
Cd2ap
Cdc123
Cdc14a
Cdc16
Cdc20
Cdc23
Cdc25a
Cdc25b
Cdc25c
Cdc26
Cdc6
Cdc7
Cdca2
Cdca3
Cdca5
Cdca8
Cdk1
Cdk14
Cdk2
Cdk20
Cdk3
Cdk4
Cdk5
Cdk6
Cdk7
Cenpc
Cenpe
Cenpf
Cenpj
Cenpt
Cenpv
Cenpw
Cep164
Cep63
Cetn1
Cetn2
Cetn3
Chek2
Chfr
Chmp1a
Chmp1b
Cib1
Cinp
Ckap5
Cks1b
Cks2
Clasp1
Clasp2
Cntrl
Csnk1a1
Ctdp1
Cul3
Cuzd1
Dclre1a
Dct
Dicer1
Dis3l2
Dixdc1
Dppa3
Dsn1
Dync1li1
Dynlt1
Dynlt3
E4f1
Ensa
Ercc2
Ercc6l
Etv5
Evi5
Fam64a
Fam83d
Fbxl7
Fbxo5
Fgfr1
Fgfr2
Fign
Fsd1
Fzd7
Fzr1
Gnai1
Gnai2
Gnai3
Haus1
Haus2
Haus3
Haus4
Haus5
Haus6
Haus7
Haus8
Hells
Hepacam2
Hmga2
Hoxb4
Ing2
Ino80
Ist1
Itgb3bp
Katna1
Katnb1
Kif11
Kif18b
Kif20b
Kif2a
Kif2b
Kif2c
Kifc1
Kit
Klhl21
Klhl22
Klhl42
Knstrn
Kntc1
Lats1
Lats2
Lef1
Lig1
Lig3
Lig4
Llgl2
Lmln
Lrrcc1
Mad1l1
Mad2l1
Mad2l2
Maea
Map10
Map4
Mapre1
Mapre2
Mapre3
Mastl
Mau2
Mcmbp
Mis12
Mis18a
Mis18bp1
Misp
Mplkip
Nanog
Ncapd2
Ncapd3
Ncapg
Ncapg2
Ncaph
Ndc80
Nde1
Nedd1
Nedd9
Nek1
Nek2
Nek3
Nek4
Nek9
Notch1
Nsl1
Nsmce2
Nsun2
Nudc
Nuf2
Numa1
Numb
Numbl
Nup37
Nup43
Oip5
Pafah1b1
Papd5
Papd7
Pard3
Pard3b
Pard6a
Pard6b
Pard6g
Pds5a
Pds5b
Pelo
Phf13
Pik3cb
Pkn2
Plk5
Pogz
Pou3f2
Pou3f3
Ppp1ca
Ppp1cb
Ppp1cc
Ppp1r1c
Ppp2r2d
Prkce
Prpf40a
Psrc1
Pttg1
Rad21
Ran
Rb1
Rbbp8
Rcc1
Rcc2
Recql5
Reep3
Reep4
Rgs14
Rnf8
Rps3
Ruvbl1
Samd9L
Sdccag3
Seh1L
Senp5
Setd8
Setdb2
Sgol1
Sgol2
Sirt2
Ska1
Ska2
Ska3
Smc1a
Smc2
Smc3
Smc4
Smc5
Spag5
Spc24
Spc25
Spdl1
Specc1L
Spg20
Spice1
Sssca1
Stag1
Stag2
Stra13
Syce1
Syce2
Syce3
Sycp1
Sycp2
Sycp3
Tacc1
Terf1
Tex14
Tgfb2
Thoc5
Tial1
Timeless
Tipin
Tnks
Top1
Top2a
Tp63
Tpr
Tpx2
Triobp
Tsg101
Ttc28
Tuba1a
Tuba1b
Tuba1c
Tubb
Txnl4a
Ube2c
Ube2I
Ube2s
Usp16
Usp37
Usp39
Usp44
Usp9X
Vangl2
Vps4A
Vrk1
Wapal
Wasl
Wee1
Wnt7a
Wwtr1
Zbtb16
Zc3hc1
Zfp36L2
Zfyve19
Znf16
Znf207
Znf830
Zw10
Zwilch
Zwint

## Sheet: S5
Supplementary Table S5. The genes related to SASP.
Anapc1
Anapc10
Anapc11
Anapc15
Anapc16
Anapc2
Anapc4
Anapc5
Anapc7
Ccna1
Ccna2
Cdc16
Cdc23
Cdc26
Cdc27
Cdk2
Cdk4
Cdk6
Cdkn1a
Cdkn1b
Cdkn2a
Cdkn2a
Cdkn2c
Cdkn2d
Cebpb
Cxcl8
Ehmt1
Ehmt2
Fos
Fzr1
H2ab1
H2ac14
H2ac18
H2ac20
H2ac4
H2ac6
H2ac7
H2aj
H2ax
H2az2
H2bc1
H2bc11
H2bc12
H2bc12L
H2bc13
H2bc14
H2bc15
H2bc17
H2b21
H2bc26
H2bc3
H2bc4
H2bc5
H2bc9
H3-3a
H3c15
H3c8
H4c1
Igfbp7
Il1a
Il6
Jun
Mapk1
Mapk3
Mapk7
Nfkb1
Rela
Rps27a
Rps6ka1
Rps6ka2
Rps6ka3
Stat3
Uba52
Ubb
Ubc
Ube2c
Ube2d1
Ube2e1
Ube2s
Ventx

## Sheet: S6
Supplementary Table S6. The genes related to TNF signaling pathway.
Akt1
Apaf1
Bad
Bax
Bcl2l1
Bid
Birc2
Birc3
Btrc
Casp3
Casp7
Casp8
Casp9
Cdc37
Cflar
Chuk
Crebbp
Csnk2a1
Cul1
Cyba
Diablo
Fadd
Fbxw11
Glul
Grb2
Hsp90aa1
Ikbkb
Ikbkg
Il6
Jun
Ksr1
Ksr2
Madd
Map2k3
Map2k4
Map2k6
Map2k7
Map3k1
Map3k3
Map3k5
Map3k7
Map3k8
Map4k2
Mapk1
Mapk3
Mapk8
Mapk9
Nfkb1
Nfkb2
Nfkbia
Nfkbib
Nfkbie
Nox1
Nsmaf
Otud7b
Plk1
Ppp2ca
Prkcz
Psmd2
Ptprcap
Pygl
Rac1
Raf1
Rel
Rffl
Rfk
Ripk1
Ripk3
Skp1
Smpd2
Sos1
Tab1
Tab2
Tab3
Tank
Tbk1
Tnf
Tnfaip3
Tnfrsf1a
Tnfrsf1b
Tradd
Traf1
Traf2
Trap1
Txn
